# Supplementary material for: Sweetpotato- and Cereal-Based Infant Foods: Protein Quality Assessment, and Effect on Body Composition Using Sprague Dawley Rats as a Model
Source: PLoS One. 2015 Apr 2;10(4):e0120121. doi: 10.1371/journal.pone.0120121 (PMC4383327; doi:10.1371/journal.pone.0120121)
Supplement: S1 Data — (XLSX) [file pone.0120121.s001.xlsx]

## Sheet: Sheet1
Amino acid score calculated for limiting amino acid	Sample	Histidine	Isoleucine	Leucine	Lysine	Met + Cys	Pheny + Tryr	Threonine	Tryptophan	Valine	AAS
	OFSP ComFa	36.3539	42.7147	72.766	68.728	39.8102	80.157	42.7293	12.584	53.3829	1.10252
	OFSP ComFa	33.3146	44.077	75.2151	70.1334	41.4665	82.9713	43.97	13.242	55.3065	1.13962
	OFSP ComFa	30.038	40.0967	68.6022	63.9627	38.7224	73.6637	39.1975	12.888	49.7762	1.03943
	CFSP ComFa	38.2594	42.8247	72.2488	58.6309	46.9156	78.7554	40.879	14.528	52.7892	1.09468
	CFSP ComFa	31.4348	42.049	70.4742	68.3468	37.72	74.0345	41.5088	13.9687	50.9699	1.06779
	CFSP ComFa	30.9091	39.8399	66.5387	58.3329	40.2509	71.1919	39.2665	13.4614	48.8646	1.00816
	Weanimix	40.1917	45.2472	99.8378	54.2968	46.4618	94.1674	42.713	12.53	56.028	0.952575
	Weanimix	29.9136	38.9513	83.3019	52.1263	41.5042	79.055	35.9441	12.0623	47.6112	0.914497
	Weanimix	30.0862	40.3945	87.7448	46.9765	43.1889	81.5487	36.9808	12.1791	49.3991	0.82415
	Cerelac	31.375	45.4789	84.9722	50.6567	44.8577	94.7582	36.8162	14.6638	57.8299	0.888714
	Cerelac	28.5734	48.1107	89.61	51.0408	46.2627	96.4637	39.0068	15.6525	60.3827	0.895453
	Cerelac	28.5705	47.7702	88.721	49.6596	47.135	99.3259	39.531	15.4347	60.6599	0.871221
	Sample	Moisture (g)	Prot (g)	Fat (g)	Ash (g)	TDF (g)	TotalCHO (g)
	OFSP ComFa	72.0347	222.65	116.659	55.5105	133.66	399.486
	OFSP ComFa	73.9486	220.179	113.842	55.8973	112.887	423.246
	OFSP ComFa	72.0081	225.753	117.736	54.9332	121.739	407.83
	CFSP ComFa	53.1989	203.56	113.116	55.1019	102.47	472.553
	CFSP ComFa	53.845	211.856	114.443	55.2886	99.7064	464.861
	CFSP ComFa	50.6428	211.272	112.877	54.8623	99.1634	471.182
	Weanimix	18.6627	219.58	93.8997	35.3414	65.4888	567.027
	Weanimix	18.8827	236.596	93.8605	35.6799	76.4435	538.537
	Weanimix	19.3498	234.438	94.8196	35.0649	65.1074	551.22
	Cerelac	36.3742	155.693	106.834	30.1085	12.4886	658.502
	Cerelac	35.9642	152.423	105.389	30.7633	11.3902	664.07
	Cerelac	36.708	154.693	106.108	30.6328	20.4996	651.358
		Table 3. Test ingredient composition (g/kg); Amount to be weighed will be on dry matter basis
	Ingredients	Cerelac	OFSP ComFa	CFSP ComFa	Enriched Weanimix	Protein free diet
	Test Food (10 % protein)	648.088	448.632	478.698	434.405	0
	Vitamin Mix (2%)	20	20	20	20	20
	Mineral Mix (3.5%)	35	35	35	35	35
	Cellulose (5% if test food contains less than 5% TDF)	40.4083	0	1.93873	20.0261	50
	Corn oil to make fat up to 10%	31.2378	47.9139	45.6678	59.0791	100
	Corn starch (to make up 100%)	225.266	448.454	418.696	431.49	795
	Total weight (g)	1000	1000	1000	1000	1000
	Test diet	Total wt gain (g)	T_Food_Intake (g)	BMC (g)	Fat Mass (g)	Lean+BMC (g)	DEXA weight (g)	% Fat	Lean mass (g)	TPD	PDCAAS	GrFinal wt
	OFSP ComFa	158.76	498.71	8.69	60.3	304.6	364.9	16.5	295.91	94.8952	103.802	368.75
	OFSP ComFa	155.38	503.31	8.59	66.9	293.3	360.2	18.6	284.71	94.3515	103.207	366.57
	OFSP ComFa	154.18	496.14	8.53	39.7	326.8	366.5	10.8	318.27	94.8031	103.701	376.5
	OFSP ComFa	138.96	487.26	8.37	25.5	316.5	342.1	7.5	308.13	93.4834	102.257	348.26
	OFSP ComFa	185.24	509.7	9.88	66.4	337.8	404.2	16.4	327.92	94.8654	103.769	412.66
	OFSP ComFa	144.92	501.02	8.86	44.2	314.7	358.9	12.3	305.84	95.3941	104.347	365.61
	CFSP ComFa	168.34	490.18	8.91	63.2	324.2	387.4	16.3	315.29	94.6205	100.002	390.72
	CFSP ComFa	161.49	500.88	8.74	56.7	316.9	373.6	15.2	308.16	95.4014	100.828	376.58
	CFSP ComFa	149.53	486.14	8.26	25.6	330.5	356.2	7.2	322.24	93.1977	98.4985	360.32
	CFSP ComFa	155.53	489.84	8.75	40.6	332.3	372.9	10.9	323.55	93.9851	99.3307	380.29
	CFSP ComFa	182.74	506.49	9.62	62.2	343.6	405.8	15.3	333.98	92.8006	98.0788	411.04
	CFSP ComFa	164.09	498.24	8.82	32.9	335.6	368.6	8.9	326.78	93.8811	99.2208	374.75
	Weanimix	136.75	472.48	8.78	44.4	314.9	359.3	12.4	306.12	95.1365	85.3445	359.01
	Weanimix	189.9	487.26	9.24	83.8	308.2	392	21.4	298.96	94.8691	85.1046	397.31
	Weanimix	161.6	480.64	8.99	60.8	305	365.8	16.6	296.01	95.1055	85.3166	370.28
	Weanimix	158.32	486.73	8.78	41.7	339.5	381.1	10.9	330.72	94.978	85.2023	385.73
	Weanimix	147.86	471.32	8.42	41.6	313.1	354.7	11.7	304.68	95.1052	85.3164	357.01
	Weanimix	125.22	476.22	9.38	45.9	293	338.8	13.5	283.62	95.0795	85.2933	346.6
	Cerelac	140.68	494.68	9.18	62.8	297.2	360	17.4	288.02	95.467	84.5006	365.78
	Cerelac	184.91	495.6	9.91	90	299.1	389.1	23.1	289.19	96.5724	85.4791	395.7
	Cerelac	137.24	482.45	8.54	44.1	298.6	342.7	12.9	290.06	95.3909	84.4332	344.2
	Cerelac	133.56	481.21	9.68	29.4	312.3	341.8	8.6	302.62	96.1334	85.0905	347.89
	Cerelac	176.77	480.03	9.53	57	328.7	385.7	14.8	319.17	96.5718	85.4786	392.36
	Cerelac	142.97	480.18	10.09	50.4	304.2	354.6	14.2	294.11	97.5025	86.3023	362.7
					True protein digestibility
	Test dietII	Day	Wt of rat		TPDTestdiet	Rat No	Wt rat DAY1	Wt rat DAY9
	Cerelac	0	225.1		Cerelac	1	71.35	105.7
	Cerelac	0	210.79		Cerelac	11	69.92	104.99
	Cerelac	0	206.96		Cerelac	16	67.64	103.62
	Cerelac	0	214.33		Cerelac	18	75.02	101.27
	Cerelac	0	215.59		Cerelac	27	73.73	101.47
	Cerelac	0	219.73		Cerelac	29	78.12	101.39
	OFSP ComFa	0	209.99		CFSP ComFa	3	71.1	93.58
	OFSP ComFa	0	211.19		CFSP ComFa	5	68.54	104.05
	OFSP ComFa	0	222.32		CFSP ComFa	6	79.51	117.32
	OFSP ComFa	0	209.3		CFSP ComFa	8	73.97	105.36
	OFSP ComFa	0	227.42		CFSP ComFa	13	75.81	110.01
	OFSP ComFa	0	220.69		CFSP ComFa	17	72.04	108.41
	CFSP ComFa	0	222.38		OFSP ComFa	10	71.46	95.6
	CFSP ComFa	0	215.09		OFSP ComFa	19	68.47	103.19
	CFSP ComFa	0	210.79		OFSP ComFa	20	73.9	106.18
	CFSP ComFa	0	224.76		OFSP ComFa	22	75.64	113.31
	CFSP ComFa	0	228.3		OFSP ComFa	23	78.5	119.16
	CFSP ComFa	0	210.66		OFSP ComFa	26	70.57	87.73
	Weanimix	0	222.26		Proteinfree	9	71.33	60.48
	Weanimix	0	207.41		Proteinfree	14	74.87	61.7
	Weanimix	0	208.68		Proteinfree	15	73.21	62.74
	Weanimix	0	227.41		Proteinfree	21	77.7	64.79
	Weanimix	0	209.15		Proteinfree	28	69.36	56.93
	Weanimix	0	221.38		Proteinfree	30	65.31	54.63
	Cerelac	7	240.19		Weanimix	2	72.71	105.59
	Cerelac	7	243.97		Weanimix	4	77.02	114.68
	Cerelac	7	234.44		Weanimix	7	71.11	109.31
	Cerelac	7	257.57		Weanimix	12	74.82	114.33
	Cerelac	7	254.62		Weanimix	24	79.54	116.06
	Cerelac	7	243.89		Weanimix	25	69	107.85
	OFSP ComFa	7	248.91
	OFSP ComFa	7	249.57			DAY 1	DAY 9
	OFSP ComFa	7	261.73		Cerelac	72.63	103.07
	OFSP ComFa	7	242.59		OFSP	73.09	104.2
	OFSP ComFa	7	266.83		CFSP	73.5	106.46
	OFSP ComFa	7	254.05		Weanimix	74.03	111.3
	CFSP ComFa	7	258.78		Proteinfree	71.96	60.21
	CFSP ComFa	7	254.41
	CFSP ComFa	7	266.95
	CFSP ComFa	7	254.88
	CFSP ComFa	7	266.34
	CFSP ComFa	7	251.7
	Weanimix	7	255.93
	Weanimix	7	244.81
	Weanimix	7	243.56
	Weanimix	7	264.65
	Weanimix	7	251.52
	Weanimix	7	255.77
	Cerelac	14	312.94
	Cerelac	14	325.04
	Cerelac	14	298.28
	Cerelac	14	294.34
	Cerelac	14	321.03
	Cerelac	14	301.76
	OFSP ComFa	14	323.99
	OFSP ComFa	14	322.22
	OFSP ComFa	14	324.98
	OFSP ComFa	14	301.15
	OFSP ComFa	14	350.06
	OFSP ComFa	14	314.68
	CFSP ComFa	14	336.82
	CFSP ComFa	14	327.47
	CFSP ComFa	14	322.86
	CFSP ComFa	14	327.24
	CFSP ComFa	14	349
	CFSP ComFa	14	319.58
	Weanimix	14	318.86
	Weanimix	14	332.18
	Weanimix	14	321.37
	Weanimix	14	323.27
	Weanimix	14	317.17
	Weanimix	14	318.04
	Cerelac	21	365.78
	Cerelac	21	395.7
	Cerelac	21	344.2
	Cerelac	21	347.89
	Cerelac	21	392.36
	Cerelac	21	362.7
	OFSP ComFa	21	368.75
	OFSP ComFa	21	366.57
	OFSP ComFa	21	376.5
	OFSP ComFa	21	348.26
	OFSP ComFa	21	412.66
	OFSP ComFa	21	365.61
	CFSP ComFa	21	390.72
	CFSP ComFa	21	376.58
	CFSP ComFa	21	360.32
	CFSP ComFa	21	380.29
	CFSP ComFa	21	411.04
	CFSP ComFa	21	374.75
	Weanimix	21	359.01
	Weanimix	21	397.31
	Weanimix	21	370.28
	Weanimix	21	385.73
	Weanimix	21	357.01
	Weanimix	21	346.6
